# Supplementary material for: Comprehensive Analysis of the NF-YB Gene Family and Expression under Abiotic Stress and Hormone Treatment in Larix kaempferi
Source: Int J Mol Sci. 2023 May 17;24(10):8910. doi: 10.3390/ijms24108910 (PMC10219387; doi:10.3390/ijms24108910)
Supplement: Supplementary file 1 [file ijms-24-08910-s001.zip › Table S2.xlsx]

## Sheet: Sheet1
Table S2 Ct values of roots and leaves after treatment
NaCl(leaf)														NaCl(root)
	actin	LkNF-YB1	actin	LkNF-YB3	actin	LkNF-YB8	actin	LkNF-YB13	actin	LkNF-YB14	actin	LkNF-YB17			actin	LkNF-YB1	actin	LkNF-YB3	actin	LkNF-YB8	actin	LkNF-YB13	actin	LkNF-YB14	actin	LkNF-YB17
Control	23.94	34.01	23.88	31.69	23.54	25.7	24.1	28.23	23.93	26.39	23.29	24.45		Control	22.99	28.17	22.37	34.48	24.57	26.99	20.32	24.25	24.04	27.39	24.55	27
	23.23	35.53	24	31.55	23.63	25.3	23.55	28.15	23.25	26.34	23.04	25.26			22.72	27.94	23.78	36.12	24.57	26.88	20.4	24.35	24.27	27.88	24.71	27.21
	23.28	34.95	23.18	31.1	23.48	25.27	24.35	28.78	23.61	26.35	22.95	25.15			23.71	27.72	23.53	37.04	24.55	27.19	20.28	24.28	23.84	27.59	24.87	26.95
3h	26.5	37.26	26.48	31.89	26.38	29.13	25.12	28.56	25.81	30.13	25.4	26.76		3h	24.48	31.99	23.73	36.51	24.95	29.57	22.08	23.66	24.99	29.76	24.93	28.89
	26.65	36.49	26.54	32.51	26.35	28.34	24.87	27.89	26	29.56	25.73	26.08			23.73	31.4	24.11	36.33	25.64	30.19	18.72	23.89	24.84	29.08	25.47	29.12
	26.36	36.53	26.19	33.07	26.23	28.99	25.03	28.24	25.54	29.47	26.07	26.39			23.9	31.6	23.78	36.21	24.51	29.9	18.89	24.18	25.11	29.41	25.24	28.92
6h	26.51	35.6	25.69	31.33	25.43	25.62	25.32	27.13	25.89	27.39	26.08	24.07		6h	27.23	30.67	26.06	35.75	27.66	28.49	23.83	23.3	27.51	28.79	28.03	28.06
	27	37.38	26.14	32.71	26.36	26.27	25.52	26.89	26.27	27.87	25.93	24.08			26.12	29.62	26.27	34.79	27.45	28.9	23.86	23.42	26.15	28.69	28.61	28.45
	26.21	35.52	25.81	32.5	26.37	26.66	24.94	26.3	26.17	27.29	26.16	23.98			25.29	30.56	25.49	34.17	27.54	28.58	23.35	23.48	27.67	28.51	27.65	27.66
12h	23.73	35.37	23.26	29.69	23.72	23.09	24.06	26.25	23.68	26.08	23.66	22.48		12h	26.06	32.27	26.36	35.23	27.66	30.07	24.52	24.21	27.4	29.57	29.59	28.89
	24.84	38.49	24.09	29.95	23.28	23.37	23.72	26.18	24.41	25.63	23.57	22.35			26.81	32.43	27.32	38.5	28.37	30.16	24.13	24.39	27.78	29.74	28.94	29.6
	24.9	35.38	23.36	29.71	23.43	22.69	23.24	26.44	23.97	26.03	24.15	23.12			26.34	31.6	26.96	36.63	28.5	29.81	24.35	25.01	28.41	29.59	28.22	29.72
24h	26.06	34.42	25.83	29.52	25.32	26.44	25.59	27.43	25.65	25.39	25.77	24.67		24h	27.89	32.73	27.7	36.27	33.83	36.05	26.81	27.33	26.54	29.67	33.53	35.74
	26.2	35.21	26.35	30.98	25.29	25.92	25.32	27.43	25.65	25.63	25.85	24.9			26.93	31.66	27.32	37.76	33.21	35.72	26.72	27.36	27.31	29.38	33.84	36.13
	26.14	34.98	25.5	29.23	25.32	26.53	26	27.22	25.98	25.52	25.12	25.13			27.17	31.72	29.59	37.83	33.57	35.84	24.65	27.43	26.23	28.42	32.62	35.82
PEG(leaf)														PEG(root)
	actin	LkNF-YB1	actin	LkNF-YB3	actin	LkNF-YB8	actin	LkNF-YB13	actin	LkNF-YB14	actin	LkNF-YB17			actin	LkNF-YB1	actin	LkNF-YB3	actin	LkNF-YB8	actin	LkNF-YB13	actin	LkNF-YB14	actin	LkNF-YB17
Control	23.94	34.01	23.88	31.69	23.54	25.7	24.1	28.23	23.93	26.39	23.29	24.45		Control	22.99	28.17	22.37	34.48	23.93	26.39	20.32	24.25	23.88	31.69	24.55	27
	23.23	35.53	24	31.55	23.63	25.3	23.55	28.15	23.25	26.34	23.04	25.26			22.72	27.94	23.78	36.12	23.25	26.34	20.4	24.35	24	31.55	24.71	27.21
	23.28	34.95	23.18	31.1	23.48	25.27	24.35	28.78	23.61	26.35	22.95	25.15			23.71	27.72	23.53	37.04	23.61	26.35	20.28	24.28	23.18	31.1	24.87	26.95
3h	23.85	35.91	23.54	30.26	23.22	26.12	23.01	26.82	22.76	27.35	23.61	23.6		3h	30.3	32.46	24.83	35.36	30.86	31.96	26.11	29.35	30.96	37.28	30.53	32.13
	24.04	36.16	23.18	30.66	23.57	26.09	23.07	26.62	24.08	27.78	23.25	23.67			30.26	32.24	26.48	34.78	30.88	31.87	24.45	29.04	30.13	38.19	30.76	31.92
	24.58	36.67	23.64	28.42	23.48	26.76	23.11	27.1	24.15	27.49	23.36	24.01			30.25	32.64	27.42	36.06	30.83	31.99	23.44	28.33	31.22	38.43	30.44	31.49
6h	27.17	34.55	25.99	32.09	26.27	24.29	26.42	27.52	25.37	26.95	26.62	23.88		6h	32.86	36.22	25.64	37.32	29.85	31.88	22.6	24.18	23.65	27.88	29.52	30.66
	27.66	34.63	26.56	31.39	26.79	25.06	25.72	26.82	25.62	27.35	25.34	23.68			31.94	35.23	26.56	35.71	30.96	32.01	22.89	24.1	24.52	28.71	29.78	30.74
	26.77	35.4	26.79	32.34	26.28	24.88	26.68	26.92	25.54	27.05	26.07	23.49			31.77	35.14	27.63	36.8	30.71	31.73	22.77	24.2	24.31	28.15	30.01	31.26
12h	25.11	33.1	24.41	29.65	24.05	23.03	23.73	25.18	24.77	26.9	24.34	24.13		12h	30.69	35.22	26.53	36.55	30.59	32.57	24.77	26.19	27.19	30.59	31.26	32.51
	25.48	33.32	24.33	30.57	24.36	23.65	24.12	26.33	25.08	27.63	24.72	23.38			31.73	35.74	28.89	36.39	31.61	32.84	24.38	26.33	28.37	31.46	30.23	31.78
	25.3	34.54	24.36	30.08	23.96	24	24.46	25.75	24.9	26.47	24.14	23.66			31.09	35.62	28.59	37.14	31.32	32.69	23.86	26.34	27.55	31.87	31.54	31.69
24h	25.54	36.32	25.17	32.59	25.42	25.85	26.37	26.52	25	27.62	25.22	25.21		24h	30.82	36.83	30.4	38.85	31.95	33.62	25.44	30.3	31.59	34.82	32.53	33.46
	25.45	39.23	26.16	31.17	24.91	25.27	25.92	26.72	25.16	27.6	25.08	25.23			31.12	35.58	29.47	37.27	31.45	33.7	26.72	30.9	32.48	34.95	32.13	33.03
	25.58	37.28	25.26	33.4	25.36	25.68	25.99	26.22	25.55	27.55	25.45	24.81			31.04	36.15	28.85	37.24	32.35	32.94	24.61	29.59	31.49	35.69	32.13	33.63
ABA(leaf)														ABA(root)
	actin	LkNF-YB1	actin	LkNF-YB3	actin	LkNF-YB8	actin	LkNF-YB13	actin	LkNF-YB14	actin	LkNF-YB17			actin	LkNF-YB1	actin	LkNF-YB3	actin	LkNF-YB8	actin	LkNF-YB13	actin	LkNF-YB14	actin	LkNF-YB17
Control	23.94	34.01	23.88	31.69	23.54	25.7	24.1	28.23	23.93	26.39	23.29	24.45		Control	22.99	28.17	22.37	34.48	24.57	26.99	20.32	24.25	24.04	27.39	24.55	27
	23.23	35.53	24	31.55	23.63	25.3	23.55	28.15	23.25	26.34	23.04	25.26			22.72	27.94	23.78	36.12	24.57	26.88	20.4	24.35	24.27	27.88	24.71	27.21
	23.28	34.95	23.18	31.1	23.48	25.27	24.35	28.78	23.61	26.35	22.95	25.15			23.71	27.72	23.53	37.04	24.55	27.19	20.28	24.28	23.84	27.59	24.87	26.95
3h	27.21	33.85	28.12	31.11	26.85	29.31	27.02	27.85	26.6	29.31	27.52	27.72		3h	32.29	37.2	29.47	37.96	32.54	36.08	26.53	31.21	32.41	34.67	33.53	33.91
	26.96	32.94	27.37	30.89	27.14	29.03	27.21	27.78	26.8	29.23	27.07	27.24			32.56	36.34	30.7	38.12	32.54	35.23	27.77	31.76	32.9	34.42	33.15	34.52
	27.44	34.87	27.57	31.99	27.08	29.6	27.25	28.51	26.2	29.16	27.08	27.65			32.83	38.35	28.32	37.9	32.8	35.23	27.05	31.68	32.36	35.01	32	33.9
6h	30.63	36.56	30.63	34.17	30.16	30.27	28.78	30.97	28.58	30.77	29.68	27.09		6h	30.41	33.64	29.78	36.44	30.67	32.42	26.42	26.42	30.1	31.56	30.39	30.43
	29.89	35.69	30.54	34.79	30.2	31.04	29.05	30.75	29.98	31.02	30.1	26.75			27.76	32.67	29.2	36.28	29.49	32.41	24.22	26.52	29.25	31.37	29.94	30.23
	30.34	36.93	30.4	34.57	29.94	31.69	28.46	31.11	28.93	30.07	30.17	27.09			28.56	32.76	29.08	36.5	30.03	32.64	25.39	26.43	30.19	31.13	31.31	30.38
12h	26.2	35.17	25.42	31.42	25.58	25.01	25.54	25.71	24.62	27.02	24.35	23.84		12h	26.22	28.21	25.23	33.13	26.26	30.99	22.67	23.4	25.84	27.17	25.54	26.24
	25.9	35.56	25.45	31.97	25	24.13	25.51	25.72	25.27	27.64	25.89	24.65			25.22	28.65	24.88	32.07	25.63	27.43	22.42	23.86	25.59	27.21	26.3	26.6
	26.09	35.02	25.57	31.88	25.03	24.96	25.83	25.88	24.97	27.02	25.06	24.17			25.76	28.72	25.06	33.22	26.38	27.64	22.92	23.4	25.99	26.81	26.79	27.03
24h	30.44	36.76	32.1	35.98	31.19	34.54	29.83	32.01	29.47	31.53	31.38	35.04		24h	27.88	31.79	27.81	36.16	29.15	29.75	25.53	25.96	28.86	29.59	28.54	28.86
	30.57	36.78	31.7	35.32	31.69	34.72	28.63	30.65	31.05	32.72	31.25	34.38			28.4	32.07	28.01	35.9	28.53	29.7	24.51	26.49	28.46	29.81	28.33	29.12
	30.27	37.67	31.16	34.78	30.65	32.33	30.57	33.6	31.45	32.35	32.14	33.34			28.42	32.43	26.24	36.37	28.97	29.36	25.17	26.36	29.03	29.35	28.55	29.04
SA(leaf)														SA(root)
	actin	LkNF-YB1	actin	LkNF-YB3	actin	LkNF-YB8	actin	LkNF-YB13	actin	LkNF-YB14	actin	LkNF-YB17			actin	LkNF-YB1	actin	LkNF-YB3	actin	LkNF-YB8	actin	LkNF-YB13	actin	LkNF-YB14	actin	LkNF-YB17
Control	22.4	33.62	22.95	31.59	21.08	23.29	24.13	25.24	23.93	26.39	21.08	23.29		Control	21.47	25.68	20.4	27.52	21.46	24.32	20.96	27.52	23.33	29.15	21.12	25.01
	22.59	33.91	22.5	32.03	21.3	23.42	23.5	25.42	23.25	26.34	21.3	23.42			20.64	27.19	20.6	26.92	21.15	24.26	20.79	27.91	23.07	29.21	20.72	25.17
	22.8	32.89	22.51	32.12	21.37	23.13	23.9	25.67	23.61	26.35	21.37	23.13			21.71	27.72	20.51	27.12	21.55	25.19	20.51	27.12	23.84	29.59	20.87	25.95
3h	24.19	33.97	24.32	32.5	23.21	26.24	25.43	30.42	23.38	28.21	23.29	24.13		3h	22.23	29.34	22.6	29.14	22.14	29.83	22.01	27.27	21.46	28.25	22.47	26.39
	24.47	34.13	24.12	32.27	23.92	26.65	25.08	32.23	23.48	28.06	23.26	24.07			21.03	29.26	22.84	28.93	22.4	29.21	22.31	27.35	22.87	27.54	22.06	26.1
	23.99	33.85	24.1	33.11	23.04	27	25.69	31.6	23.03	27.32	23.57	23.71			21.31	29.42	23	29.03	22.18	28.43	22.77	27.62	22.25	27.95	22.44	26.2
6h	26.94	33.63	27.83	33.09	27.36	28.33	28.4	27.41	22.88	25.24	27.14	24.98		6h	23.84	28.69	25.01	29.47	24.26	28.95	23.78	28.65	24.16	28.45	24.02	26.06
	27.59	34.46	27.29	32.8	26.66	28.02	28.42	27.81	22.29	24.92	26.77	25.27			24.12	28.63	23.57	29.27	24.24	29.02	25.01	28.63	24.07	28.6	24.07	26.52
	28.03	34.64	27.85	32.42	26.28	28.11	28.29	27.99	22.99	25.13	27.04	25.3			23.68	28.79	25.59	30.16	24.09	29.18	25.09	28.32	24.08	28.32	23.95	26.15
12h	24.52	33.73	24.4	30.39	22.1	23.83	25.4	25.16	25.77	26.9	22.65	22.2		12h	23.27	32.88	24.27	28.67	23.35	31.28	23.8	30.29	24.13	31.12	22.84	27.75
	24.31	33.64	23.97	30.34	23.15	23.37	25.42	25.42	25.08	26.63	22.94	22.21			23.59	33.89	24.55	29.38	23.78	31.22	24.89	29.21	24.15	30.16	23.06	27.98
	24.59	33.89	24.01	29.96	22.51	23.61	25.41	24.71	25.49	26.47	23.37	22.68			23.46	31.46	24.29	29.28	23.7	31.42	25.01	29.09	23.21	29.72	22.86	27.72
24h	29.49	35.87	29.97	35.81	29.03	31.28	31.19	32.79	27.73	27.55	28.35	28.8		24h	23.1	32.84	24.11	28.02	23.33	30.39	23.66	27.55	23.33	29.15	23.13	29.58
	30.03	36.45	31.02	35.33	28.6	30.09	31.09	32.42	27.18	27.35	29.07	28.84			23.34	33.57	24.22	27.52	23.87	29.78	23.47	27.34	23.07	29.21	23.25	27.96
	30.62	36.02	29.67	35.77	29.25	29.54	31.67	32.19	27.14	27.15	28.1	29.14			23.64	32.28	24.27	28.29	22.88	30.42	23.55	27.02	23.07	29.78	23.24	28.29
MeJA(leaf)														MeJA(root)
	actin	LkNF-YB1	actin	LkNF-YB3	actin	LkNF-YB8	actin	LkNF-YB13	actin	LkNF-YB14	actin	LkNF-YB17			actin	LkNF-YB1	actin	LkNF-YB3	actin	LkNF-YB8	actin	LkNF-YB13	actin	LkNF-YB14	actin	LkNF-YB17
Control	22.4	33.01	22.95	31.59	21.08	23.29	24.13	25.24	23.93	26.39	23.29	24.45		Control	21.47	25.68	20.4	27.52	21.46	24.32	20.96	27.52	23.33	29.15	21.12	25.01
	22.59	33.91	22.5	32.03	21.3	23.42	23.5	25.42	23.25	26.34	23.04	25.26			20.64	27.19	20.6	26.92	21.15	24.26	20.79	27.91	23.07	29.21	20.72	25.17
	22.8	32.89	22.51	32.12	21.37	23.13	23.9	25.67	23.61	26.35	22.95	25.15			21.71	27.72	20.51	27.12	21.55	25.19	20.51	27.12	23.84	29.59	20.87	25.95
3h	22.94	33.31	23.1	32.35	22.47	25.88	24.06	27.02	23.59	27.43	23.43	23.44		3h	22.85	29.48	24.85	29.28	22.19	31.11	22.86	29.67	22.79	30.79	23.03	28.08
	22.44	34.83	23.09	32.24	22.39	25.98	24.38	26.48	23.16	27.51	22.64	22.71			21.88	30.04	25.89	30	22.2	31.32	22.4	30.27	23.95	30.9	22.63	27.84
	22.91	34.45	23.46	32.17	22.17	26.51	25.51	27.78	23.97	27.03	21.76	23.38			22.63	30.58	25.61	30.35	24.3	32.62	23.1	29.63	23.44	30.41	22.87	28.09
6h	22.24	34.69	22.79	29.08	22.03	23	23.85	23.62	26.8	28.79	21.18	21.71		6h	23.32	28.81	24.29	28.64	24.01	27.38	23.35	27.65	23.12	26.2	22.94	25.07
	22.52	32.94	21.7	29.08	22.02	22.65	24.19	23.74	26.99	28.94	21.3	21.51			23.74	29.3	24.28	28.69	23.16	27.44	23.62	27.05	23.37	26.16	23.18	25.08
	22.64	34.06	22.51	28.94	22.59	23.08	23.67	23.7	27.45	28.83	22.58	21.26			23.27	29.27	24.27	28.95	24	27.87	23.25	26.92	22.81	25.89	23.83	25.23
12h	23.16	31.3	26.97	31.8	23.59	24.04	26.29	27.74	24.03	26.74	22.76	23.17		12h	23.21	30.77	24.53	29.55	24.17	29.83	23.66	27.74	24.03	29.24	23.25	27.7
	22.39	31.25	25.8	31.54	23.13	23.76	27.58	28.87	23.86	26.29	22.3	22.51			23.29	30.58	24.33	29.57	23.52	30.06	23.71	27.25	23.96	29.15	23.06	27.4
	23.08	30.12	26.98	32.12	23.12	24.02	26.76	27.12	24.29	26.69	23.58	22.67			23.05	31.25	24.64	29.15	23.13	31.28	23.19	28.18	23.72	28.94	23.41	27.16
24h	25.07	31.3	28.36	32.96	27.4	28.25	29.06	29.1	28.75	31.3	26.67	25.92		24h	22.96	30.13	21.04	27.03	21.29	26.87	20.85	27.21	20.88	27	20.59	23.63
	24.39	30.85	29.31	33.53	28.15	27.67	29.2	29.11	29.26	31.52	27.07	25.89			22.91	30.82	21.46	26.86	20.67	26.52	20.41	27.05	20.96	27.52	20.43	24.64
	24.38	30.19	28.42	33.43	27.61	27.57	28.73	28.77	29.14	32.11	27.22	25.18			23.37	31.73	21.64	27.12	20.66	26.65	21.13	27.4	20.79	27.91	20.74	23.4
